# Supplementary material for: Impact of C‐terminal amino acid composition on protein expression in bacteria
Source: Mol Syst Biol. 2020 May 25;16(5):e9208. doi: 10.15252/msb.20199208 (PMC7246954; doi:10.15252/msb.20199208)
Supplement: Supplementary file 3 — Table EV1 [file MSB-16-e9208-s003.xlsx]

## Sheet: README
Table EV1: Table of species and COGs of the evolutionary analysis. Sheet #1 "species_triplets": Table of species triplets from the ATGC database used in the evolutionary analysis. The dS distances are the ones pre-computed in the ATGC database. Each species triplet belongs to a cluster of genomes identified by the ATGC_id identifier. Sheet #2 "n_cog": number of selected ATGC-COGs in each species …

## Sheet: species triplets
ATGC_id	dS_12	dS_1o	dS_2o	species_1	species_2	species_o
ATGC001	0.3	0.8	0.8	Citrobacter_amalonaticus.GCF_001558935.1	Citrobacter_amalonaticus_Y19.GCF_000981805.1	Citrobacter_rodentium_ICC168.GCF_000027085.1
ATGC002	0.3	1	1	Klebsiella_oxytoca.GCF_000724525.1	Klebsiella_oxytoca.GCF_001022115.1	Klebsiella_pneumoniae.GCF_000364385.3
ATGC003	0.3	0.6	0.6	Streptococcus_mitis.GCF_001281025.1	Streptococcus_mitis.GCF_001560895.1	Streptococcus_oralis_Uo5.GCF_000253155.1
ATGC013	0.3	2	2	Streptococcus_A12.GCF_001587175.1	Streptococcus_I_G2.GCF_000479335.1	Streptococcus_parasanguinis_ATCC_15912.GCF_000164675.2
ATGC014	0.3	0.5	0.5	Bacillus_anthracis.GCF_000725325.1	Bacillus_cereus.GCF_001635995.1	Bacillus_mycoides.GCF_000832605.1
ATGC015	0.3	1.4	1.3	Bacillus_JS.GCF_000259365.1	Bacillus_subtilis.GCF_000959025.1	Bacillus_atrophaeus.GCF_000830075.1
ATGC016	0.4	0.7	0.8	Geobacillus_12AMOR1.GCF_001028085.1	Geobacillus_GHH01.GCF_000336445.1	Geobacillus_thermodenitrificans_NG80_2.GCF_000015745.1
ATGC035	0.3	0.7	0.5	Mycoplasma_capricolum_capricolum_ATCC_27343.GCF_000012765.1	Mycoplasma_leachii_PG50.GCF_000183365.1	Mycoplasma_mycoides_mycoides.GCF_000800785.1
ATGC044	0.3	0.6	0.6	Candidatus_Rickettsia_amblyommii.GCF_001273795.1	Rickettsia_akari_Hartford.GCF_000018205.1	Rickettsia_prowazekii.GCF_001602215.1
ATGC050	0.3	0.8	0.9	Helicobacter_acinonychis_Sheeba.GCF_000009305.1	Helicobacter_pylori.GCF_000685665.1	Helicobacter_cetorum_MIT_99_5656.GCF_000259275.1
ATGC059	0.3	1.4	1.4	Lactobacillus_gasseri_130918.GCF_000814885.1	Lactobacillus_gasseri_ATCC_33323_JCM_1131.GCF_000014425.1	Lactobacillus_johnsonii_FI9785.GCF_000091405.1
ATGC071	0.3	0.6	0.6	Pseudomonas_putida_H8234.GCF_000410575.1	Pseudomonas_putida_NBRC_14164.GCF_000412675.1	Pseudomonas_putida_HB3267.GCF_000325725.1
ATGC073	0.5	0.9	0.9	Pseudomonas_stutzeri.GCF_000661915.1	Pseudomonas_stutzeri_RCH2.GCF_000327065.1	Pseudomonas_stutzeri.GCF_001038645.1
ATGC075	0.5	0.8	0.8	Pseudomonas_savastanoi_phaseolicola_1448A.GCF_000012205.1	Pseudomonas_syringae_UMAF0158.GCF_001281365.1	Pseudomonas_syringae_CC1557.GCF_000452705.1
ATGC076	0.4	0.7	0.8	Pseudomonas_azotoformans.GCF_001579805.1	Pseudomonas_fluorescens.GCF_000934565.1	Pseudomonas_fluorescens.GCF_000968415.1
ATGC078	0.5	1	0.9	Pseudomonas_MRSN12121.GCF_000931465.1	Pseudomonas_chlororaphis.GCF_000698865.1	Pseudomonas_Os17.GCF_001547895.1
ATGC080	0.3	0.7	0.7	Pseudomonas_brassicacearum.GCF_001449085.1	Pseudomonas_fluorescens.GCF_001307275.1	Pseudomonas_chlororaphis.GCF_001023535.1
ATGC088	0.3	0.4	0.5	Burkholderia_2002721687.GCF_000959325.1	Burkholderia_mallei.GCF_000755785.1	Burkholderia_oklahomensis.GCF_000755985.1
ATGC089	0.3	0.5	0.5	Burkholderia_ambifaria_AMMD.GCF_000203915.1	Burkholderia_cepacia_GG4.GCF_000292915.1	Burkholderia_cenocepacia.GCF_000764955.1
ATGC097	0.3	0.6	0.6	Erwinia_Ejp617.GCF_000165815.1	Erwinia_amylovora_ATCC_49946.GCF_000027205.1	Erwinia_tasmaniensis_Et1_99.GCF_000026185.1
ATGC098	0.6	0.9	1	Serratia_AS12.GCF_000214195.1	Serratia_proteamaculans_568.GCF_000018085.1	Serratia_FS14.GCF_000695995.1
ATGC100	0.3	0.4	0.4	Pectobacterium_SCC3193.GCF_000260925.1	Pectobacterium_atrosepticum.GCF_000696465.1	Pectobacterium_carotovorum_carotovorum_PC1.GCF_000023605.1
ATGC108	0.3	1	1	Listeria_monocytogenes.GCF_000438605.1	Listeria_monocytogenes.GCF_001188655.1	Listeria_welshimeri_serovar_6b_SLCC5334.GCF_000060285.1
ATGC110	0.3	1.2	1.1	Vibrio_alginolyticus_NBRC_15630_ATCC_17749.GCF_000354175.2	Vibrio_antiquarius.GCF_000024825.1	Vibrio_parahaemolyticus.GCF_001244315.1
ATGC111	0.3	0.8	0.8	Aeromonas_hydrophila.GCF_000940915.1	Aeromonas_hydrophila_YL17.GCF_000612075.2	Aeromonas_hydrophila_4AK4.GCF_000512185.1
ATGC120	0.7	1.5	1.5	Shewanella_ANA_3.GCF_000203935.1	Shewanella_oneidensis_MR_1.GCF_000146165.2	Shewanella_baltica_BA175.GCF_000147735.2
ATGC123	0.3	0.5	0.5	Rhizobium_etli_CIAT_652.GCF_000020265.1	Rhizobium_etli_mimosae_str_IE4771.GCF_000698845.1	Rhizobium_etli_mimosae_str_Mim1.GCF_000442435.1
ATGC127	0.5	0.8	0.8	Yersinia_enterocolitica.GCF_000834195.1	Yersinia_frederiksenii_Y225.GCF_000834215.1	Yersinia_intermedia.GCF_000834515.1
ATGC130	0.4	1.5	1.5	Haloferax_gibbonsii.GCF_001190965.1	Haloferax_volcanii_DS2.GCF_000025685.1	Haloferax_mediterranei_ATCC_33500.GCF_000306765.2
ATGC134	0.4	0.7	0.7	Xanthomonas_axonopodis_Xac29_1.GCF_000348585.1	Xanthomonas_oryzae_oryzae.GCF_001466505.1	Xanthomonas_campestris.GCF_000972745.1
ATGC135	0.3	0.5	0.5	Stenotrophomonas_maltophilia_D457.GCF_000284595.1	Stenotrophomonas_maltophilia_JV3.GCF_000223885.1	Stenotrophomonas_maltophilia_R551_3.GCF_000020665.1
ATGC139	0.5	0.8	0.7	Streptomyces_CFMR_7.GCF_001278095.1	Streptomyces_fulvissimus_DSM_40593.GCF_000385945.1	Streptomyces_globisporus_C_1027.GCF_000261345.2
ATGC145	0.4	0.7	0.8	Borrelia_hermsii_CC1.GCF_000956315.1	Borrelia_parkeri_HR1.GCF_000512145.1	Borrelia_miyamotoi.GCF_000807295.1
ATGC147	0.4	0.7	0.7	Methanococcus_maripaludis_C5.GCF_000016125.1	Methanococcus_maripaludis_C6.GCF_000018485.1	Methanococcus_maripaludis_S2.GCF_000011585.1
ATGC149	0.4	0.7	0.7	Acinetobacter_baumannii.GCF_000695855.2	Acinetobacter_baumannii.GCF_000814165.3	Acinetobacter_calcoaceticus_PHEA_2.GCF_000191145.1
ATGC152	0.9	1.7	1.3	Thermococcus_AM4.GCF_000151205.2	Thermococcus_gammatolerans_EJ3.GCF_000022365.1	Thermococcus_guaymasensis_DSM_11113.GCF_000816105.1
ATGC160	0.3	0.5	0.5	Synechococcus_CC9605.GCF_000012625.1	Synechococcus_WH_8109.GCF_000161795.2	Synechococcus_KORDI_52.GCF_000737595.1
ATGC171	0.3	1	1.2	Thermoanaerobacter_X513.GCF_000148425.1	Thermoanaerobacter_italicus_Ab9.GCF_000025645.1	Thermoanaerobacter_kivui.GCF_000763575.1
ATGC173	0.6	1.1	1.1	Rhodopseudomonas_palustris_DX_1.GCF_000177255.2	Rhodopseudomonas_palustris_TIE_1.GCF_000020445.1	Rhodopseudomonas_palustris_HaA2.GCF_000013365.1
ATGC177	0.3	0.5	0.5	Prochlorococcus_MIT_0604.GCF_000757845.1	Prochlorococcus_marinus_AS9601.GCF_000015645.1	Prochlorococcus_marinus_MIT_9312.GCF_000012645.1
ATGC181	0.3	0.5	0.4	Caldicellulosiruptor_bescii_DSM_6725.GCF_000022325.1	Caldicellulosiruptor_kristjanssonii_I77R1B.GCF_000166695.1	Caldicellulosiruptor_owensensis_OL.GCF_000166335.1
ATGC188	0.3	0.4	0.4	Ralstonia_solanacearum_GMI1000.GCF_000009125.1	Ralstonia_solanacearum_PSI07.GCF_000283475.1	Ralstonia_solanacearum_Po82.GCF_000215325.1
ATGC190	0.5	1.4	1.5	Alteromonas_macleodii.GCF_001562235.1	Alteromonas_macleodii_Black_Sea_11.GCF_000299995.1	Alteromonas_mediterranea.GCF_001562315.1
ATGC199	0.3	0.5	0.6	Paenibacillus_peoriae.GCF_001272655.2	Paenibacillus_polymyxa.GCF_000819665.1	Paenibacillus_terrae_HPL_003.GCF_000235585.1
ATGC201	0.4	0.8	0.9	Bartonella_grahamii_as4aup.GCF_000022725.1	Bartonella_tribocorum.GCF_000689355.1	Bartonella_henselae.GCF_000612765.1
ATGC210	0.4	0.5	0.5	Dehalococcoides_UCH007.GCF_001010485.1	Dehalococcoides_mccartyi_195.GCF_000011905.1	Dehalococcoides_mccartyi.GCF_001610775.1
ATGC213	0.3	0.7	0.7	Methylobacterium_AMS5.GCF_001542815.1	Methylobacterium_extorquens_AM1.GCF_000022685.1	Methylobacterium_populi_BJ001.GCF_000019945.1
ATGC223	0.8	1.7	1.6	Blattabacterium_Blaberus_giganteus.GCF_000262715.1	Blattabacterium_Panesthia_angustipennis_spadica_str_BPAA.GCF_000348805.1	Blattabacterium_Blattella_germanica_str_Bge.GCF_000022605.2
ATGC234	0.3	0.5	0.5	Clavibacter_michiganensis_insidiosus.GCF_000958465.1	Clavibacter_michiganensis_nebraskensis_NCPPB_2581.GCF_000355695.1	Clavibacter_michiganensis_michiganensis_NCPPB_382.GCF_000063485.1
ATGC239	0.3	1.3	1.3	Edwardsiella_ictaluri_93_146.GCF_000022885.2	Edwardsiella_piscicida_C07_087.GCF_000348565.1	Edwardsiella_tarda.GCF_001011055.1
ATGC241	0.5	0.8	0.8	Myxococcus_fulvus_HW_1.GCF_000219105.1	Myxococcus_xanthus_DK_1622.GCF_000012685.1	Myxococcus_hansupus.GCF_000280925.3
ATGC244	0.4	1.5	1.4	Psychrobacter_G.GCF_000418305.1	Psychrobacter_arcticus_273_4.GCF_000012305.1	Psychrobacter_alimentarius.GCF_001606025.1
ATGC261	0.4	0.8	0.7	Fusobacterium_hwasookii_ChDC_F300.GCF_001455105.1	Fusobacterium_nucleatum_polymorphum.GCF_001433955.1	Fusobacterium_nucleatum_animalis.GCF_001296145.1
ATGC290	0.4	0.6	0.6	Bacillus_WP8.GCF_000800825.1	Bacillus_pumilus.GCF_001578205.1	Bacillus_pumilus.GCF_000590455.1
ATGC309	0.3	0.7	0.7	Campylobacter_lari.GCF_001017575.1	Campylobacter_lari_concheus_LMG_11760.GCF_000816225.1	Campylobacter_subantarcticus_LMG_24374.GCF_000816265.1
ATGC353	0.5	0.8	0.7	Streptomyces_CCM_MD2014.GCF_000772045.1	Streptomyces_lividans_TK24.GCF_000739105.1	Streptomyces_ambofaciens.GCF_001632865.1
ATGC360	0.3	0.6	0.7	Paenibacillus_FSL_H7_0737.GCF_000758545.1	Paenibacillus_FSL_R5_0345.GCF_000758585.1	Paenibacillus_odorifer.GCF_000758725.1

## Sheet: n_cog
ATGC_id	n_COG_selected	n_COG_total
ATGC001	2546	26599
ATGC002	3341	13542
ATGC003	1140	4588
ATGC013	1044	2451
ATGC014	3408	16983
ATGC015	2487	8372
ATGC016	1836	5810
ATGC035	489	1383
ATGC044	504	3047
ATGC050	840	2987
ATGC059	1115	2424
ATGC071	3677	13196
ATGC073	3138	5994
ATGC075	3532	8763
ATGC076	3658	10243
ATGC078	3556	12429
ATGC080	3929	7909
ATGC088	3382	14193
ATGC089	3727	17319
ATGC097	2230	4639
ATGC098	2927	9145
ATGC100	2822	6268
ATGC108	2118	4935
ATGC110	3278	9539
ATGC111	2715	6793
ATGC120	2386	8089
ATGC123	3883	11535
ATGC127	2469	9620
ATGC130	2006	4638
ATGC134	2275	8928
ATGC135	3171	5800
ATGC139	3853	9020
ATGC145	613	1163
ATGC147	1338	2249
ATGC149	2536	7572
ATGC152	1135	2657
ATGC160	1729	3636
ATGC171	1187	3525
ATGC173	2730	6491
ATGC177	1412	2305
ATGC181	1435	3860
ATGC188	3278	8813
ATGC190	2424	6587
ATGC199	3054	8274
ATGC201	910	2988
ATGC210	997	2323
ATGC213	3194	8427
ATGC223	254	645
ATGC234	2225	4024
ATGC239	2107	4564
ATGC241	4717	8344
ATGC244	1297	3558
ATGC261	1287	4003
ATGC290	2932	4620
ATGC309	1163	2390
ATGC353	4017	9404
ATGC360	3720	6637
