# Supplementary material for: Impact of C‐terminal amino acid composition on protein expression in bacteria
Source: Mol Syst Biol. 2020 May 25;16(5):e9208. doi: 10.15252/msb.20199208 (PMC7246954; doi:10.15252/msb.20199208)
Supplement: Supplementary file 4 — Table EV2 [file MSB-16-e9208-s004.xlsx]

## Sheet: Sheet1
Table EV2. Primers used in this study.
Primer name	Sequence (5’ to 3’)a
Construction of cat derivative plasmids for ELISA protein quantification assay
cat_mp200Pr_F	GGTTTGTTAGAATAATTGCATGGAGAAAAAAATCACTGGAT
cat_mp200Pr_F2	GGAAGTCTCGAGTTGAAATAAGTTTGGGGTTTGTTAGAATAATTGCATG
cat_AR_R	GGAAGTGATATCTTATCTCGCCCCGCCCTGCCACT
cat_AH_R	GGAAGTGATATCTTAATGCGCCCCGCCCTGCCACT
cat_AK_R	GGAAGTGATATCTTATTTCGCCCCGCCCTGCCACT
cat_AD_R	GGAAGTGATATCTTAATCCGCCCCGCCCTGCCACT
cat_AE_R	GGAAGTGATATCTTATTCCGCCCCGCCCTGCCACT
cat_AS_R	GGAAGTGATATCTTATGACGCCCCGCCCTGCCACT
cat_AT_R	GGAAGTGATATCTTATGTCGCCCCGCCCTGCCACT
cat_AN_R	GGAAGTGATATCTTAATTCGCCCCGCCCTGCCACT
cat_AQ_R	GGAAGTGATATCTTATTGCGCCCCGCCCTGCCACT
cat_AC_R	GGAAGTGATATCTTAACACGCCCCGCCCTGCCACT
cat_AG_R	GGAAGTGATATCTTATCCCGCCCCGCCCTGCCACT
cat_AP_R	GGAAGTGATATCTTATGGCGCCCCGCCCTGCCACT
cat_AA_R	GGAAGTGATATCTTATGCCGCCCCGCCCTGCCACT
cat_AI_R	GGAAGTGATATCTTAAATCGCCCCGCCCTGCCACT
cat_AL_R	GGAAGTGATATCTTATAACGCCCCGCCCTGCCACT
cat_AM_R	GGAAGTGATATCTTACATCGCCCCGCCCTGCCACT
cat_AF_R	GGAAGTGATATCTTAAAACGCCCCGCCCTGCCACT
cat_AW_R	GGAAGTGATATCTTACCACGCCCCGCCCTGCCACT
cat_AY_R	GGAAGTGATATCTTAATACGCCCCGCCCTGCCACT
cat_AV_R	GGAAGTGATATCTTAAACCGCCCCGCCCTGCCACT
Construction of dam library for ELM-seq
F_sp_term	TCAGGCCTTGAAGATAGATCTCGATCTCGATCTCGATCCGATTAAAGAA
R_sp_term	TTAATCGGATCGAGATCGAGATCGAGATCTATCTTCAAGGCCTGATGCA
F_term_NI	GCACTGGCACTAGCTGGTGCTTTTTTAATTGTTTCCTCA
R_term_NI	ATGAGGAAACAATTAAAAAAGCACCAGCTAGTGCCAGTGCTTCT
F_P8_dam	GATGAATCCTCTAGAGTTGCGGCCGCCTTTCATATCGCATTAGCATTATATTATAATGAAATTATGAAGAAAAATCGCGCTTTTTTG
F_mp200_dam	GATGAATCCTCTAGAGTTGCGGCCGCTTGAAATAAGTTTGGGGTTTGTTAGAATAATTGCATGAAGAAAAATCGCGCTTTTTTG
R_Cter_dam	TTTTTTCGCGGGTGAAACGAC
F_damN_sp	GTCGTTTCACCCGCGAAAAAANNNNNNTAANNNNNNCAGGCCTTGAAGATAGATCTCGAGTCCGGAACTTCTATCTAGAGCT
R_damN_sp	TCGAGATCTATCTTCAAGGCCTG
F_PE_Cdam	AATGATACGGCGACCACCGAGATCTACACTCTTTCCCTACACGACGCTCTTCCGATCTGGAGTCGTTTCACCCGCGAAAAAA
F_PE_n_Cdam	AATGATACGGCGACCACCGAGATCTACACTCTTTCCCTACACGACGCTCTTCCGATCTNGGAGTCGTTTCACCCGCGAAAAAA
F_PE_n2_Cdam	AATGATACGGCGACCACCGAGATCTACACTCTTTCCCTACACGACGCTCTTCCGATCTNNGGAGTCGTTTCACCCGCGAAAAAA
F_PE_n3_Cdam	AATGATACGGCGACCACCGAGATCTACACTCTTTCCCTACACGACGCTCTTCCGATCTNNNGGAGTCGTTTCACCCGCGAAAAAA
F_PE_n4_Cdam	AATGATACGGCGACCACCGAGATCTACACTCTTTCCCTACACGACGCTCTTCCGATCTNNNNGGAGTCGTTTCACCCGCGAAAAAA
F_PE_n5_Cdam	AATGATACGGCGACCACCGAGATCTACACTCTTTCCCTACACGACGCTCTTCCGATCTNNNNNGGAGTCGTTTCACCCGCGAAAAAA
R_PE_i6_Cdam	CAAGCAGAAGACGGCATACGAGATATTGGCGTGACTGGAGTTCAGACGTGTGCTCTTCCGATCTGCTAGTGCCAGTGCTTCTTTAATCG
R_PE_i12_Cdam	CAAGCAGAAGACGGCATACGAGATTACAAGGTGACTGGAGTTCAGACGTGTGCTCTTCCGATCTGCTAGTGCCAGTGCTTCTTTAATCG
Construction of luc derivative plasmids for degradation assays
p_IndPlat_F	TAAAAGGGCCCCCCCTCGAGAAAAAATACCTGAGTCTTTCAG
p_IndPlat_R	ATGCTCTATCAATGATAGAGG
Ind_luc_F	CTCTATCATTGATAGAGCATATGGAAGATGCCAAAAACATTA
Ind_luc_K_R	AGAACTAGTGGATCGGATCCTTATTTCACGGCGATCTTGCCGC
Ind_luc_D_R	AGAACTAGTGGATCGGATCCTTAATCCACGGCGATCTTGCCGC
Ind_luc_L_R	AGAACTAGTGGATCGGATCCTTATAACACGGCGATCTTGCCGC
Ind_luc_F_R	AGAACTAGTGGATCGGATCCTTAAAACACGGCGATCTTGCCGC
Ind_luc_P_R	AGAACTAGTGGATCGGATCCTTATGGCACGGCGATCTTGCCGC
Ind_luc_T_R	AGAACTAGTGGATCGGATCCTTATGTCACGGCGATCTTGCCGC
Ind_luc_WL_R	AGAACTAGTGGATCGGATCCTTATAATCACACGGCGATCTTGCCGC
Ind_luc_NK_R	AGAACTAGTGGATCGGATCCTTATTTATTCACGGCGATCTTGCCGC
