# Supplementary material for: Impact of C‐terminal amino acid composition on protein expression in bacteria
Source: Mol Syst Biol. 2020 May 25;16(5):e9208. doi: 10.15252/msb.20199208 (PMC7246954; doi:10.15252/msb.20199208)
Supplement: Supplementary file 5 — Table EV3 [file MSB-16-e9208-s005.xlsx]

## Sheet: Sheet1
Plasmids used in this study
Name	Reference
pMTnTetM438	Pich et al, 2006
pMTnCat	Burgos et al, 2014
pΔMG_217Cre	Mariscal et al, 2016
pMT85	Zimmerman and Herrmann, 2005
pMTnTc_cat_R	This study
pMTnTc_cat_H	This study
pMTnTc_cat_K	This study
pMTnTc_cat_D	This study
pMTnTc_cat_E	This study
pMTnTc_cat_S	This study
pMTnTc_cat_T	This study
pMTnTc_cat_N	This study
pMTnTc_cat_Q	This study
pMTnTc_cat_C	This study
pMTnTc_cat_G	This study
pMTnTc_cat_P	This study
pMTnTc_cat_A	This study
pMTnTc_cat_I	This study
pMTnTc_cat_L	This study
pMTnTc_cat_M	This study
pMTnTc_cat_F	This study
pMTnTc_cat_W	This study
pMTnTc_cat_Y	This study
pMTnTc_cat_V	This study
pMDS-TetOn3G_Luc2	Beltran-sastre et al, 2015
pMTnCat_luc2Ind_K	This study
pMTnCat_luc2Ind_D	This study
pMTnCat_luc2Ind_L	This study
pMTnCat_luc2Ind_F	This study
pMTnCat_luc2Ind_P	This study
pMTnCat_luc2Ind_T	This study
pMTnCat_luc2Ind_WL	This study
pMTnCat_luc2Ind_NK	This study
